# Supplementary material for: Molecular and Functional Characterization of FLOWERING LOCUS T Homologs in Allium cepa
Source: Molecules. 2016 Feb 16;21(2):217. doi: 10.3390/molecules21020217 (PMC6274202; doi:10.3390/molecules21020217)
Supplement: Supplementary file 1 [file molecules-21-00217-s001.zip › Table S1.xlsx]

## Sheet: Table S1
Table S1. Orthologous FT proteins used as a training set for HMM based protein identification in Allium cepa
S.No	Protein Name	Accession Number	Plant species
1	AcFT	ADU15498	Ananas comosus cv. comte de Paris
2	AtFT	AAF03936	Arabidopsis thaliana
3	BnFT	ACY03400	Brassica napus
4	BoFT	ACH86033	Brassica oleracea
5	CpFT	ACX85427	Carica papaya
6	CmFT	ACX48949	Chrysanthemum × morifolium
7	CuFT	BAA77836	Citrus unshiu
8	CuFT2	BAF96644	Citrus unshiu
9	CuFT3	BAF96645	Citrus unshiu
10	CsFT	BAH28253	Cucumis sativus
11	CgFT	ADI58462	Cymbidium goeringii
12	FpFT	CBN73209	Festuca pratensis
13	GhFT	ADK95113	Gossypium hirsutum
14	HaFT	ADF32944	Helianthus annuus
15	HvFT1	ABV59396	Hordeum vulgare subsp. vulgare
16	HvFT3	ABD75336	Hordeum vulgare subsp. vulgare
17	HvFT4	ABD75337	Hordeum vulgare subsp. vulgare
18	HvFT5	ABM26903	Hordeum vulgare subsp. vulgare
19	LpFT3	ABC33722	Lolium perenne
20	LpFT	CBN73222	Lolium perenne
21	LtFT	CBN73219	Lolium temulentum
22	MdFT	BAD08340	Malus × domestica
23	MdFT2	ACL98164	Malus × domestica
24	MaFT3	ADP89470	Musa acuminata
25	OgFT	ACC59806	Oncidium Gower Ramsey
26	OsFTL1	Os01g11940	Oryza sativa
27	OsFTL2 (Hd3a)	Os06g06320	Oryza sativa
28	OsFTL3 (RFT1)	Os06g06300	Oryza sativa
29	OsFTL4	Os09g33850	Oryza sativa
30	OsFTL5	Os02g39064	Oryza sativa
31	OsFTL6	Os04g41130	Oryza sativa
32	OsFTL7	Os12g13030	Oryza sativa
33	OsFTL8	Os01g10590	Oryza sativa
34	OsFTL9	Os01g54490	Oryza sativa
35	OsFTL10	Os05g44180	Oryza sativa
36	OsFTL11	Os11g18870	Oryza sativa
37	OsFTL12	Os06g35940	Oryza sativa
38	OsFTL13	Os02g13830	Oryza sativa
39	OsMFT1	Os06g30370	Oryza sativa
40	OsMFT2	Os01g02120	Oryza sativa
41	RCN1	Os11g05470	Oryza sativa
42	RCN2	Os02g32950	Oryza sativa
43	RCN3	Os12g05590	Oryza sativa
44	RCN4	Os04g33570	Oryza sativa
45	PmFT3	BAI49900	Phyllostachys meyeri
46	PaFT4	ABQ85553	Picea abies
47	PxaFT1	ACX34055	Platanus x acerifolia
48	PxaFT2	ACX34072	Platanus x acerifolia
49	PdFT1	AAS00056	Populus deltoides
50	PnFT1a	BAD01612	Populus nigra
51	PnFT1b	BAD08338	Populus nigra
52	PnFT2a	BAD01561	Populus nigra
53	PnFT2b	BAD08337	Populus nigra
54	PnFT2c	BAD02372	Populus nigra
55	PnFT3a	BAD08336	Populus nigra
56	PnFT3b	BAD02371	Populus nigra
57	PnFT3c	BAD01576	Populus nigra
58	PtFT1	ABD52003	Populus tremula
59	PmFT	CAQ16124	Prunus mume
60	PmFT	BAH82787	Prunus mume
61	PpFT	ACH73165	Prunus persica
62	PpFT2a	BAJ11577	Pyrus pyrifolia
63	TaFT	ACA25439	Triticum aestivum
64	VvFT	ABL98120	Vitis vinifera
65	ZCN1	ABX11003	Zea mays
66	ZCN2	ABX11004	Zea mays
67	ZCN3	ABX11005	Zea mays
68	ZCN4	ABX11006	Zea mays
69	ZCN5	ABX11007	Zea mays
70	ZCN6	ABX11008	Zea mays
71	ZCN7	ABX11009	Zea mays
72	ZCN8	ABX11010	Zea mays
73	ZCN9	ABX11011	Zea mays
74	ZCN10	ABX11012	Zea mays
75	ZCN11	ABX11013	Zea mays
76	ZCN12	ABX11014	Zea mays
77	ZCN13	ABX11015	Zea mays
78	ZCN14	ABX11016	Zea mays
79	ZCN15	ABX11017	Zea mays
80	ZCN16	ABX11018	Zea mays
81	ZCN17	ABX11019	Zea mays
82	ZCN18	ABX11020	Zea mays
83	ZCN19	ABX11021	Zea mays
84	ZCN20	ABX11022	Zea mays
85	ZCN21	ABX11023	Zea mays
86	ZCN23	ABX11024	Zea mays
87	ZCN24	ABX11025	Zea mays
88	ZCN25	ABX11026	Zea mays
89	ZCN26	ABX11027	Zea mays
