# Supplementary material for: Molecular and Functional Characterization of FLOWERING LOCUS T Homologs in Allium cepa
Source: Molecules. 2016 Feb 16;21(2):217. doi: 10.3390/molecules21020217 (PMC6274202; doi:10.3390/molecules21020217)
Supplement: Supplementary file 1 [file molecules-21-00217-s001.zip › Table S2.xlsx]

## Sheet: Table S2
Table S2. Primer Sequence information for RT-PCR and qRT-PCR
S. No	Gene name	Primer Sequence
		Forward primer	Reverse primer
1	AcFT1	TACCCAGCAAAAGAGGTAGC	CTGGAATGTCTGACACCATC
2	AcFT2	GCCAGGAAAGAATGTGCTAT	CAGCTTCTCTCTGGCAGTTG
3	AcFT3	CTTGAGGCGTTATTTGTGAG	GAATCTGGGTCTACCATGAC
4	AcFT4	CCAAACCCGAGCAATCCTTC	GTTATGACGAACATCTGGAG
5	AcFT5	AAACGTTGTGGGCGATGTTC	GCTTGGGCTAGGTGAATCTG
6	AcFT6	GTTGCGAGAGAGAGTAGCAAG	AAAGAGTCCTTGAGTCACGT
7	AcFT7	AGGCTTAGGCAGAGAGAAG	ACCTGGTGCATATATGGTT
8	β-tubulin	GGAAGCATGTGCCCGTGCTATATTTG	ACAATCTGGATCGTGCGCTTCGTCTTT
