# Supplementary material for: Molecular and Functional Characterization of FLOWERING LOCUS T Homologs in Allium cepa
Source: Molecules. 2016 Feb 16;21(2):217. doi: 10.3390/molecules21020217 (PMC6274202; doi:10.3390/molecules21020217)
Supplement: Supplementary file 1 [file molecules-21-00217-s001.zip › Table S3.xlsx]

## Sheet: Table S3
Table S3. Homology results of 8 PEBP proteins of Allium cepa obtained from RNA-Seq data using BLASTP program with a threshold value of ≤1.0 x E-10
S.No	Gene name	Top matched clones	Name of protein	% Identity	E-value	Top homologous species	Reference
1	AcFT1	AGO81838.1	FT-like protein	100	5e-128	Allium cepa	Baldwin et al 2014
2	AcFT2	AGZ20208.1	FT2	100	2e-124	Allium cepa	Baldwin et al 2014
3	AcFT3	AGZ20209.1	FT3	100	2e-128	Allium cepa	Baldwin et al 2014
4	AcFT4	AGZ20210.1	FT4	100	6e-125	Allium cepa	Baldwin et al 2014
5	AcFT5	AFQ00668.1	flowering locus T-like protein 2	100	2e-129	Allium cepa	Unpublished
6	AcFT6	AGZ20212.1	FT6	100	8e-135	Allium cepa	Unpublished
7	AcFT7 (comp32886)	AGZ20212.1	FT6	66	3e-78	Allium cepa	Unpublished
8	comp106231	XP_010922582.1	uncharacterized protein LOC105045858	79	5e-92	Elaeis guineensis	Unpublished
