# Supplementary material for: Molecular and Functional Characterization of FLOWERING LOCUS T Homologs in Allium cepa
Source: Molecules. 2016 Feb 16;21(2):217. doi: 10.3390/molecules21020217 (PMC6274202; doi:10.3390/molecules21020217)
Supplement: Supplementary file 1 [file molecules-21-00217-s001.zip › Table S4.xlsx]

## Sheet: Table S4
Table S4. Characterization of seven FT proteins in Allium cepa
Gene name	Protein						Sub-cellular localization	Secondary Structure Prediction
	Length (aa)	PBEP domain start–end (aa)	Mol. Wt. (kDa)	pI	Instability index	Protein stability		α-Helix	β-Sheet	Turn	Coil
AcFT1	178	25 - 163	20.19	7.8	46.09	unstable	Cytoplasmic	11.7	40.7	27.2	30.2
AcFT2	175	24 - 162	19.67	8.68	51.23	unstable	Cytoplasmic	6.9	41.5	38.4	23.3
AcFT3	177	25 - 161	19.84	7.75	41.43	unstable	Cytoplasmic	18	36.6	27.3	28
AcFT4	175	24 - 160	18.91	6.9	44.92	unstable	Cytoplasmic	17	39.6	27	26.4
AcFT5	179	25 - 161	20.17	8.55	49.01	unstable	Cytoplasmic	16.6	39.3	23.3	30.7
AcFT6	185	32 -170	21.1	8.79	37.05	stable	Cytoplasmic	10.1	43.2	29	27.2
AcFT7 (comp32886)	202	28 - 164	23.05	7.76	40.46	unstable	Cytoplasmic	23.1	40.9	20.4	24.2
