# Supplementary material for: Molecular and Functional Characterization of FLOWERING LOCUS T Homologs in Allium cepa
Source: Molecules. 2016 Feb 16;21(2):217. doi: 10.3390/molecules21020217 (PMC6274202; doi:10.3390/molecules21020217)
Supplement: Supplementary file 1 [file molecules-21-00217-s001.zip › Table S5.xlsx]

## Sheet: Table S5
Table S5. Orthologous FT protein accession numbers from monocots and dicots
S. No	Plant species	Protein Name	Accession Number
1	Arabidopsis thaliana	AtFT	AAF03936
2	Arabidopsis thaliana	AtTFL1	AAM27944
3	Arabidopsis thaliana	AtMFT	AAD37380
4	Hordeum vulgare subsp. vulgare	HvFT1	ABV59396
5	Hordeum vulgare subsp. vulgare	HvFT3	ABD75336
6	Hordeum vulgare subsp. vulgare	HvFT4	ABD75337
7	Hordeum vulgare subsp. vulgare	HvFT5	ABM26903
8	Hordeum vulgare subsp. vulgare	HvTFL1	AB447465
9	Hordeum vulgare subsp. vulgare	HvMFT1	AB447466
10	Oryza sativa	OsFTL2 (Hd3a)	Os06g06320
11	Oryza sativa	OsMFT1	Os06g30370
12	Oryza sativa	OsMFT2	Os01g02120
13	Oryza sativa	RCN1	Os11g05470
14	Oryza sativa	RCN2	Os02g32950
15	Prunus persica	PpFT	ACH73165
16	Solanum lycopersicum	SP3D	AAO31792
17	Zea mays	ZCN1	ABX11003
18	Zea mays	ZCN2	ABX11004
19	Zea mays	ZCN8	ABX11010
20	Zea mays	ZCN9	ABX11011
21	Zea mays	ZCN10	ABX11012
