# Supplementary material for: Molecular and Functional Characterization of FLOWERING LOCUS T Homologs in Allium cepa
Source: Molecules. 2016 Feb 16;21(2):217. doi: 10.3390/molecules21020217 (PMC6274202; doi:10.3390/molecules21020217)
Supplement: Supplementary file 1 [file molecules-21-00217-s001.zip › Table S6.xlsx]

## Sheet: Table S6
Table S6. Coding DNA sequence and peptide sequence of AcFT7 from RNA-seq data
Coding Region of AcFT7 gene
>AcFT7_CDS ATGCCGATATTAGGACAGGTAATTGAAGATATTATACATCCGATTGAGAACTCAGCTACAATAAGAGTAGTGTATGGTGACAGAGAAGTTAGTACAGGTGCCAGGCTTAGGCAGAGAGAAGCGACAAATATACCACGCGTTAAAATTGAAGGATGTGATGCAAGATCACTTTATACTTTGGTGGTGGTAGACCCAGATGCACCAACACCAACCAATCCAACCCAAAAAGAGTATTTACTGTGGTTGGTGACAGACATCCCTGGAGCAGCGGATGCAAGCTATGGAAATGAAATAGTAGGATATGAGAGTCCAAAAACAGCTGTAGGGATTCATAGAATAGTATTTTTGGTGTTCAAACAAAAAATGCAGCAAACCATATATGCACCAG…
Peptide sequence
>AcFT7 MPILGQVIEDIIHPIENSATIRVVYGDREVSTGARLRQREATNIPRVKIEGCDARSLYTLVVVDPDAPTPTNPTQKEYLLWLVTDIPGAADASYGNEIVGYESPKTAVGIHRIVFLVFKQKMQQTIYAPGWRQNFITKDFTAIYELGSPATALCFHCQRETGCGGRRFYFYFFVSLKMRTYCLNVSVLFLWKI
